# Supplementary material for: A dataset for connecting similar past and present causalities
Source: Data Brief. 2020 Jan 27;29:105185. doi: 10.1016/j.dib.2020.105185 (PMC7013155; doi:10.1016/j.dib.2020.105185)
Supplement: Multimedia component 1 [file mmc1.xml]

<?xml version="1.0" encoding="utf-8" standalone="no"?>
<data>
  <datasets>
    <author>sumikawa-yasunobu@tmu.ac.jp</author>
    <type>1</type>
    <dataset>
      <name>Past Causalities and Event Categories for Connecting Similar Past and Present Causalities</name>
      <caption />
      <description>This dataset is based on some textbooks that are popular ones in Japanese high-school. We first collect past causalities by referencing the textbooks. We then select the causalities if they can be useful for considering solutions for present social issues. To enhance the analogy, we describe each causality in three kinds of texts: background including problems, solution ways, and their results. From the selected causalities and an Encyclopedia of Historiography, we define categories for them. </description>
      <filetype>
        <name />
      </filetype>
      <filesize />
      <source>0</source>
      <sourcename>Original Data</sourcename>
      <access>
        <type>1</type>
        <name>Data available in data repository</name>
        <reponame>Zenodo</reponame>
        <PersistentId>10.5281/zenodo.3601707</PersistentId>
        <deeplinkurl>https://doi.org/10.5281/zenodo.3601707</deeplinkurl>
      </access>
    </dataset>
  </datasets>
</data>
